# Supplementary material for: A Novel Nuclear-Localized Micropeptide, MP60, Promotes Hepatocellular Carcinoma Progression via the Epithelial-Mesenchymal Transition
Source: Cancers (Basel). 2025 Sep 7;17(17):2932. doi: 10.3390/cancers17172932 (PMC12428246; doi:10.3390/cancers17172932)
Supplement: Supplementary file 1 [file cancers-17-02932-s001.zip]

Archive with 1 entries (1 files):
- cancers-3845868-supplementary.pdf
